# Supplementary material for: The Retinoblastoma Tumor Suppressor Is Required for the NUP98-HOXA9-Induced Aberrant Nuclear Envelope Phenotype
Source: Cells. 2021 Oct 22;10(11):2851. doi: 10.3390/cells10112851 (PMC8616146; doi:10.3390/cells10112851)
Supplement: Supplementary file 1 [file cells-10-02851-s001.zip]

Archive with 1 entries (1 files):
- cells-1407607-supplementary.pdf
